# Supplementary material for: Meat Starter Culture Reduces Aspergillus parasiticus Production of Aflatoxins on Meat-Based and Salami Model Media
Source: Toxins (Basel). 2024 Apr 2;16(4):173. doi: 10.3390/toxins16040173 (PMC11053754; doi:10.3390/toxins16040173)
Supplement: Supplementary file 1 [file toxins-16-00173-s001.zip]

Archive with 1 entries (1 files):
- toxins-2886941-supplementary.pdf
